# Supplementary material for: RAC1, a Potential Diagnostic and Prognostic Marker for Diffuse Large B Cell Lymphoma
Source: Cells. 2022 Dec 14;11(24):4039. doi: 10.3390/cells11244039 (PMC9776810; doi:10.3390/cells11244039)
Supplement: Supplementary file 1 [file cells-11-04039-s001.zip]

Archive with 1 entries (1 files):
- cells-1965904-supplementary.pdf
